# Supplementary material for: Examining the role of common variants in rare neurodevelopmental conditions
Source: Nature. 2024 Nov 20;636(8042):404–11. doi: 10.1038/s41586-024-08217-y (PMC11634775; doi:10.1038/s41586-024-08217-y)
Supplement: Supplementary file 5 — Summary statistics from the GWAS of neurodevelopmental conditions comparing cases to controls within the Genomics England (GEL) 100,000 Genomes Project. [file 41586_2024_8217_MOESM5_ESM.zip]

Archive with 1 entries (1 files):
- 2023-12-22095C-s5.gz
